# Supplementary material for: A Comparison of Experimental and Analytical Procedures to Measure Passive Drag in Human Swimming
Source: PLoS One. 2015 Jul 24;10(7):e0130868. doi: 10.1371/journal.pone.0130868 (PMC4514895; doi:10.1371/journal.pone.0130868)
Supplement: S1 Dataset — (XLSX) [file pone.0130868.s001.xlsx]

## Sheet: dataset
Subject	Df+p	D	Cdf+p	CD	%Df	%Dp
#1	41.45	34.68	0.23	0.4	13.97	86.03
#2	86.94	37.22	0.2	0.44	5.37	94.63
#3	30.07	41	0.18	0.29	17.13	82.87
#4	42.22	32.86	0.12	0.24	10.65	89.35
#5	9.85	38.52	0.13	0.16	43.23	56.77
#6	130.18	85.34	0.12	0.27	4.95	95.05
#7	62.79	53.84	0.08	0.15	9.04	90.96
#8	15.46	37.96	0.04	0.05	39.47	60.53
#9	40.2	44.99	0.07	0.12	11.59	88.41
#10	40.99	48.3	0.08	0.13	14.05	85.95
#11	58.45	56.7	0.12	0.22	8.65	91.35
#12	36.42	31.4	0.13	0.21	13.77	86.23
#13	42.08	36.87	0.17	0.29	12.37	87.63
#14	37.1	32.21	0.14	0.26	13.18	86.82
#15	30.17	25.94	0.11	0.18	14.01	85.99
#16	41.98	38.11	0.19	0.35	9.22	90.78
#17	70.57	63.89	0.15	0.25	9.47	90.53
#18	58.05	52.89	0.14	0.27	8.89	91.11
#19	57.77	52.85	0.2	0.36	8.52	91.48
#20	46.85	41.93	0.15	0.31	10.52	89.48
#21	50.88	46.35	0.2	0.39	8.9	91.1
#22	51.33	47.13	0.21	0.39	8.19	91.81
#23	83.6	80.35	0.12	0.3	6.07	93.93
#24	130.71	88.1	0.1	0.29	2.39	97.61
#25	47.15	41.54	0.14	0.34	12.93	87.07
#26	71.55	66.7	0.12	0.32	7.42	92.58
#27	68.04	62.6	0.12	0.31	9.83	90.17
#28	86.46	80.68	0.11	0.28	7.8	92.2
#29	21.52	25.74	0.23	0.44	28.98	71.02
#30	81.64	76.06	0.13	0.35	6.62	93.38
#31	67.87	64.48	0.11	0.29	7.78	92.22
#32	96.19	76.06	0.13	0.35	5.85	94.15
#33	25.82	41.28	0.13	0.27	18	82
#34	84.95	62.67	0.13	0.27	9.87	90.13
#35	32.23	42.92	0.09	0.15	21.57	78.43
#36	74.32	36.24	0.14	0.28	7.81	92.19
#37	93.15	34.09	0.15	0.3	5.13	94.87
#38	69.76	47.37	0.15	0.27	7.97	92.03
#39	36.77	43.25	0.12	0.26	14.34	85.66
#40	96.43	70.62	0.26	0.45	9.08	90.92
#41	27.65	53.59	0.09	0.16	23.98	76.02
#42	13.42	30.23	0.06	0.1	31.01	68.99
#43	39.32	40.17	0.09	0.14	17.44	82.56
#44	71.72	78.45	0.16	0.31	7.51	92.49
#45	84.9	64.1	0.15	0.33	3.37	96.63
#46	39.2	40.1	0.06	0.06	47.17	52.83
#47	68.88	61.92	0.16	0.37	13.11	86.89
#48	74.55	65.77	0.21	0.35	11.78	88.22
#49	77.17	69.94	0.18	0.31	14.37	85.63
#50	42.36	32.07	0.06	0.07	24.28	75.72
#51	26.77	21.38	0.12	0.21	20.12	79.88
#52	30.92	22.42	0.06	0.08	27.49	72.51
#53	39.24	34.06	0.15	0.28	13.2	86.8
#54	59.7	51.38	0.15	0.25	16.94	83.06
#55	17.85	12.88	0.08	0.11	27.85	72.15
#56	56.44	49.9	0.18	0.31	11.59	88.41
#57	54.75	49.69	0.2	0.37	9.24	90.76
#58	38.29	32.94	0.15	0.3	13.98	86.02
#59	99.67	69.13	0.12	0.22	9.32	90.68
#60	38.57	31.3	0.11	0.24	19.39	80.61
